# Supplementary material for: Global identification of genes and pathways regulated by Akt during activation of T helper cells
Source: F1000Res. 2013 May 15;2:109. Originally published 2013 Apr 15. [Version 2] doi: 10.12688/f1000research.2-109.v2 (PMC3924950; doi:10.12688/f1000research.2-109.v2)
Supplement: Genes with significant modulation at 2 hours of CD3/CD28 stimulation in the presence or absence of Akti1/2 — Genes listed in the first sheet were significantly modulated (J5 score > 20 or < -20) at 2 hours after CD3/CD28 stimulation, but not significantly modulated (J5 score < 20 or > -20) after stimulation in the presence of Akti1/2. Genes listed in the middle sheet were significantly modulated by 2 hours of CD3/CD28 stimulation in the presence or absence of Akti1/2, but were nonetheless affected by the inhibitor. Genes listed on the last sheet were significantly modulated by 2 hours of CD3/CD28 stimulation only in the presence of Akti1/2. [file f1000research-2-1457-s0000.tgz › Genes_with_significant_modulation_at_2_hours_of_CD3_CD28_stimulation.xlsx]

## Sheet: Modulated without Akti12
Rank_minus	Gene Definition_SEARCH KEY	J5_minus
3	Mus musculus histone cluster 2, H2ac (Hist2h2ac), mRNA._ILMN_209747	-195.692
5	Mus musculus histone cluster 1, H2ad (Hist1h2ad), mRNA._ILMN_196727	-150.734
8	Mus musculus histone cluster 1, H2ah (Hist1h2ah), mRNA._ILMN_196729	-121.798
13	Mus musculus histone cluster 1, H2an (Hist1h2an), mRNA._ILMN_214020	-76.953
15	PREDICTED: Mus musculus similar to Hmgcs1 protein, transcript variant 1 (LOC100040592), mRNA._ILMN_215052	-73.378
19	Mus musculus colony stimulating factor 2 (granulocyte-macrophage) (Csf2), mRNA._ILMN_222423	63.982
21	Mus musculus amphiregulin (Areg), mRNA._ILMN_217903	57.501
25	Mus musculus ribosomal protein S7 (Rps7), mRNA._ILMN_201535	51.423
26	Mus musculus ribosomal protein L7a (Rpl7a), mRNA._ILMN_234979	49.819
33	PREDICTED: Mus musculus similar to RNA binding motif protein 3 (LOC100043257), mRNA._ILMN_215552	45.104
35	PREDICTED: Mus musculus similar to Ubc protein, transcript variant 1 (LOC100048105), mRNA._Ubc	-42.564
40	Mus musculus chimerin (chimaerin) 2 (Chn2), mRNA._ILMN_220146	40.286
41	Mus musculus nuclear factor of kappa light polypeptide gene enhancer in B-cells inhibitor, delta (Nfkbid), mRNA._ILMN_223090	39.991
42	Mus musculus tumor necrosis factor (Tnf), mRNA._ILMN_258728	38.517
44	Mus musculus ribosomal protein L27 (Rpl27), mRNA._ILMN_227954	37.972
51	Mus musculus ribosomal protein L34 (Rpl34), transcript variant 1, mRNA._ILMN_217351	34.7
52	Mus musculus CD69 antigen (Cd69), mRNA. XM_925572_ILMN_210901	34.311
54	Mus musculus ATP synthase, H+ transporting, mitochondrial F0 complex, subunit f, isoform 2 (Atp5j2), nuclear gene encoding mitochondrial protein, mRNA._ILMN_222082	33.944
55	PREDICTED: Mus musculus similar to RNA polymerase II transcription factor SIII p18 subunit (LOC665250), misc RNA._ILMN_215362	33.795
56	Mus musculus high mobility group nucleosomal binding domain 2 (Hmgn2), mRNA._ILMN_213625	33.669
61	Mus musculus S100 calcium binding protein A11 (calgizzarin) (S100a11), mRNA._ILMN_224572	32.38
64	Mus musculus histidine triad nucleotide binding protein 1 (Hint1), mRNA._ILMN_220551	31.87
66	Mus musculus chemokine (C-C motif) ligand 3 (Ccl3), mRNA._ILMN_222008	31.259
68	Mus musculus protein kinase, cAMP dependent, catalytic, beta (Prkacb), mRNA._ILMN_223129	-30.842
72	Mus musculus cytokine inducible SH2-containing protein (Cish), mRNA._ILMN_220158	29.326
74	Mus musculus CD52 antigen (Cd52), mRNA._ILMN_258085	28.533
76	Mus musculus G protein-coupled receptor 114 (Gpr114), mRNA._ILMN_236509	-27.814
77	Mus musculus ribosomal protein L18 (Rpl18), mRNA._ILMN_210619	27.598
81	Mus musculus RIKEN cDNA 1110020P15 gene (1110020P15Rik), mRNA._ILMN_213371	26.38
82	Mus musculus histone cluster 1, H2ag (Hist1h2ag), mRNA._ILMN_196728	-26.332
83	Mus musculus CD3 antigen, gamma polypeptide (Cd3g), mRNA._ILMN_220494	26.179
84	Mus musculus lymphotoxin B (Ltb), mRNA._ILMN_222498	26.144
85	Mus musculus intercellular adhesion molecule 1 (Icam1), mRNA._ILMN_221313	25.913
86	Mus musculus slowmo homolog 2 (Drosophila) (Slmo2), mRNA._ILMN_222799	25.799
87	Mus musculus ubiquitin-like 5 (Ubl5), mRNA._ILMN_190383	25.788
91	Mus musculus meiosis-specific nuclear structural protein 1 (Mns1), mRNA._ILMN_217039	-24.816
92	Mus musculus tyrosine 3-monooxygenase/tryptophan 5-monooxygenase activation protein, zeta polypeptide (Ywhaz), mRNA._ILMN_188261	24.809
93	Mus musculus cytochrome c oxidase, subunit Va (Cox5a), nuclear gene encoding mitochondrial protein, mRNA._ILMN_217404	24.456
97	Mus musculus Tnf receptor-associated factor 1 (Traf1), mRNA._ILMN_188588	23.379
98	Mus musculus ribosomal protein L3 (Rpl3), mRNA._ILMN_230547	23.334
99	Mus musculus ribosomal protein L31 (Rpl31), mRNA._ILMN_213002	23.251
100	Mus musculus growth factor, erv1 (S. cerevisiae)-like (augmenter of liver regeneration) (Gfer), mRNA._ILMN_217434	23.047
102	Mus musculus ATP synthase, H+ transporting, mitochondrial F0 complex, subunit c (subunit 9), isoform 3 (Atp5g3), nuclear gene encoding mitochondrial protein, mRNA._ILMN_218137	22.917
103	Mus musculus ubiquinol-cytochrome c reductase hinge protein (Uqcrh), mRNA._ILMN_195130	22.787
104	Mus musculus proteasome (prosome, macropain) subunit, beta type 3 (Psmb3), mRNA._ILMN_185806	22.767
106	Mus musculus minichromosome maintenance deficient 5, cell division cycle 46 (S. cerevisiae) (Mcm5), mRNA._ILMN_221972	-22.582
109	Mus musculus ribosomal protein S15 (Rps15), mRNA._ILMN_216477	22.022
110	Mus musculus non-metastatic cells 1, protein (NM23A) expressed in (Nme1), mRNA._ILMN_209549	21.929
111	Mus musculus lysosomal-associated protein transmembrane 5 (Laptm5), mRNA._ILMN_212522	21.501
112	Mus musculus proteasome (prosome, macropain) subunit, alpha type 5 (Psma5), mRNA._ILMN_223719	21.496
113	Mus musculus translocase of inner mitochondrial membrane 8 homolog a1 (yeast) (Timm8a1), mRNA._ILMN_223570	21.259
114	Mus musculus beta galactoside alpha 2,6 sialyltransferase 1 (St6gal1), mRNA._ILMN_219168	-21.163
116	Mus musculus ribosomal protein S6 (Rps6), mRNA._ILMN_201538	20.946
117	Mus musculus interleukin 13 (Il13), mRNA._ILMN_215680	20.705
118	Mus musculus actin related protein 2/3 complex, subunit 3 (Arpc3), mRNA._ILMN_210252	20.676
119	Mus musculus squalene epoxidase (Sqle), mRNA._ILMN_209908	-20.64
120	Mus musculus enhancer of rudimentary homolog (Drosophila) (Erh), mRNA._ILMN_212781	20.507
121	Mus musculus RIKEN cDNA 2010107E04 gene (2010107E04Rik), mRNA._ILMN_222796	20.121
122	Mus musculus kelch-like 6 (Drosophila) (Klhl6), mRNA._ILMN_211787	-20.043
123	Mus musculus ribosomal protein S9 (Rps9), mRNA._3010033P07Rik	20.04

## Sheet: Modulated partially with Akti12
Rank_minus	Gene Definition_SEARCH KEY	J5_minus	Rank_plus	Gene Definition_SEARCH KEY	J5_plus
1	Mus musculus immediate early response 3 (Ier3), mRNA._ILMN_223302	319.386	44	Mus musculus immediate early response 3 (Ier3), mRNA._ILMN_223302	39.976
2	Mus musculus histone cluster 1, H2ao (Hist1h2ao), mRNA._ILMN_196731	-218.048	78	Mus musculus histone cluster 1, H2ao (Hist1h2ao), mRNA._ILMN_196731	25.601
4	Mus musculus histone cluster 1, H2ak (Hist1h2ak), mRNA._ILMN_196730	-153.63	49	Mus musculus histone cluster 1, H2ak (Hist1h2ak), mRNA._ILMN_196730	36.145
6	Mus musculus histone cluster 1, H2af (Hist1h2af), mRNA._ILMN_196733	-145.359	52	Mus musculus histone cluster 1, H2af (Hist1h2af), mRNA._ILMN_196733	34.802
7	Mus musculus early growth response 1 (Egr1), mRNA._ILMN_215729	-143.74	5	Mus musculus early growth response 1 (Egr1), mRNA._ILMN_215729	-86.252
9	Mus musculus chemokine (C-C motif) ligand 4 (Ccl4), mRNA._ILMN_222651	106.62	60	Mus musculus chemokine (C-C motif) ligand 4 (Ccl4), mRNA._ILMN_222651	30.773
10	Mus musculus ribosomal protein S27-like (Rps27l), mRNA._ILMN_212235	105.352	20	Mus musculus ribosomal protein S27-like (Rps27l), mRNA._ILMN_212235	60.431
11	Mus musculus nuclear factor of kappa light polypeptide gene enhancer in B-cells inhibitor, alpha (Nfkbia), mRNA._ILMN_237073	105.316	48	Mus musculus nuclear factor of kappa light polypeptide gene enhancer in B-cells inhibitor, alpha (Nfkbia), mRNA._ILMN_237073	36.167
12	Mus musculus chemokine (C-C motif) ligand 1 (Ccl1), mRNA._ILMN_214110	93.122	95	Mus musculus chemokine (C-C motif) ligand 1 (Ccl1), mRNA._ILMN_214110	23.23
14	Mus musculus thymosin, beta 4, X chromosome (Tmsb4x), mRNA._ILMN_196070	74.665	2	Mus musculus thymosin, beta 4, X chromosome (Tmsb4x), mRNA._ILMN_196070	145.54
16	PREDICTED: Mus musculus similar to ribosomal protein L37a (LOC100047998), mRNA._ILMN_215045	67.502	8	PREDICTED: Mus musculus similar to ribosomal protein L37a (LOC100047998), mRNA._ILMN_215045	78.679
17	Mus musculus B-cell translocation gene 1, anti-proliferative (Btg1), mRNA._ILMN_212740	66.433	19	Mus musculus B-cell translocation gene 1, anti-proliferative (Btg1), mRNA._ILMN_212740	60.506
18	Mus musculus ribosomal protein S8 (Rps8), mRNA._ILMN_218934	64.638	21	Mus musculus ribosomal protein S8 (Rps8), mRNA._ILMN_218934	60.173
20	Mus musculus ribosomal protein S4, X-linked (Rps4x), mRNA._ILMN_233225	58.098	4	Mus musculus ribosomal protein S4, X-linked (Rps4x), mRNA._ILMN_233225	95.55
22	Mus musculus family with sequence similarity 102, member A (Fam102a), mRNA._ILMN_217458	-56.836	30	Mus musculus family with sequence similarity 102, member A (Fam102a), mRNA._ILMN_217458	-51.585
23	Mus musculus ribosomal protein S3 (Rps3), mRNA._ILMN_209260	55.406	23	Mus musculus ribosomal protein S3 (Rps3), mRNA._ILMN_209260	59.378
24	Mus musculus ribosomal protein S24 (Rps24), transcript variant 1, mRNA._ILMN_259886	51.858	9	Mus musculus ribosomal protein S24 (Rps24), transcript variant 1, mRNA._ILMN_259886	76.455
27	Mus musculus Jun-B oncogene (Junb), mRNA._ILMN_221987	48.953	93	Mus musculus Jun-B oncogene (Junb), mRNA._ILMN_221987	23.354
28	Mus musculus gene model 1821, (NCBI) (Gm1821), non-coding RNA. XM_899826_ILMN_243605	48.925	34	Mus musculus gene model 1821, (NCBI) (Gm1821), non-coding RNA. XM_899826_ILMN_243605	49.392
29	Mus musculus nucleophosmin 1 (Npm1), mRNA._ILMN_252426	46.859	1	Mus musculus nucleophosmin 1 (Npm1), mRNA._ILMN_252426	152.357
30	Mus musculus DNA-damage-inducible transcript 4 (Ddit4), mRNA._ILMN_221373	46.209	55	Mus musculus DNA-damage-inducible transcript 4 (Ddit4), mRNA._ILMN_221373	34.237
31	Mus musculus histidine decarboxylase (Hdc), mRNA._ILMN_242858	45.307	10	Mus musculus histidine decarboxylase (Hdc), mRNA._ILMN_242858	75.903
32	PREDICTED: Mus musculus similar to ribosomal protein L23a (LOC100039571), mRNA._ILMN_211476	45.274	24	PREDICTED: Mus musculus similar to ribosomal protein L23a (LOC100039571), mRNA._ILMN_211476	59.158
34	Mus musculus ribosomal protein S16 (Rps16), mRNA._ILMN_218148	43.779	32	Mus musculus ribosomal protein S16 (Rps16), mRNA._ILMN_218148	50.805
36	Mus musculus metallothionein 1 (Mt1), mRNA._ILMN_209514	-42.17	3	Mus musculus metallothionein 1 (Mt1), mRNA._ILMN_209514	104.89
37	Mus musculus cytochrome c oxidase, subunit VIc (Cox6c), mRNA._ILMN_208738	41.739	6	Mus musculus cytochrome c oxidase, subunit VIc (Cox6c), mRNA._ILMN_208738	82.538
38	ILMN_188570	41.625	28	ILMN_188570	52.905
39	Mus musculus predicted gene, EG625054 (EG625054), non-coding RNA._ILMN_234629	41.587	14	Mus musculus predicted gene, EG625054 (EG625054), non-coding RNA._ILMN_234629	64.749
43	Mus musculus ATP synthase, H+ transporting, mitochondrial F1 complex, gamma polypeptide 1 (Atp5c1), mRNA._ILMN_187258	38.379	40	Mus musculus ATP synthase, H+ transporting, mitochondrial F1 complex, gamma polypeptide 1 (Atp5c1), mRNA._ILMN_187258	43.77
45	PREDICTED: Mus musculus similar to 40S ribosomal protein S17 (LOC100047615), misc RNA._ILMN_216822	37.552	27	PREDICTED: Mus musculus similar to 40S ribosomal protein S17 (LOC100047615), misc RNA._ILMN_216822	54.658
46	Mus musculus SEC61, gamma subunit (Sec61g), mRNA._ILMN_215286	36.557	31	Mus musculus SEC61, gamma subunit (Sec61g), mRNA._ILMN_215286	51.257
47	Mus musculus ribosomal protein L12 (Rpl12), mRNA._ILMN_232095	36.341	22	Mus musculus ribosomal protein L12 (Rpl12), mRNA._ILMN_232095	59.956
48	PREDICTED: Mus musculus similar to QM protein (LOC100043391), mRNA._ILMN_221794	36.223	25	PREDICTED: Mus musculus similar to QM protein (LOC100043391), mRNA._ILMN_221794	57.036
49	PREDICTED: Mus musculus similar to ribosomal protein L35a (LOC100039532), mRNA._ILMN_209459	35.836	16	PREDICTED: Mus musculus similar to ribosomal protein L35a (LOC100039532), mRNA._ILMN_209459	63.383
50	Mus musculus ribosomal protein S12 (Rps12), mRNA._ILMN_201571	35.092	7	Mus musculus ribosomal protein S12 (Rps12), mRNA._ILMN_201571	82.115
53	Mus musculus predicted gene, EG668668 (EG668668), mRNA._ILMN_247763	33.979	11	Mus musculus predicted gene, EG668668 (EG668668), mRNA._ILMN_247763	71.424
57	Mus musculus ribosomal protein L35 (Rpl35), mRNA._ILMN_216159	33.589	37	Mus musculus ribosomal protein L35 (Rpl35), mRNA._ILMN_216159	48.389
58	Mus musculus split hand/foot malformation (ectrodactyly) type 1 (Shfm1), mRNA._ILMN_220252	33.532	111	Mus musculus split hand/foot malformation (ectrodactyly) type 1 (Shfm1), mRNA._ILMN_220252	21.198
59	Mus musculus GATA binding protein 3 (Gata3), mRNA._ILMN_217118	32.671	33	Mus musculus GATA binding protein 3 (Gata3), mRNA._ILMN_217118	50.698
60	Mus musculus peptidylprolyl isomerase A (Ppia), mRNA._ILMN_216546	-32.504	36	Mus musculus peptidylprolyl isomerase A (Ppia), mRNA._ILMN_216546	48.539
62	Mus musculus ribosomal protein L39 (Rpl39), mRNA._ILMN_219633	32.272	13	Mus musculus ribosomal protein L39 (Rpl39), mRNA._ILMN_219633	65.009
63	Mus musculus tryptophan hydroxylase 1 (Tph1), mRNA._ILMN_192171	31.932	80	Mus musculus tryptophan hydroxylase 1 (Tph1), mRNA._ILMN_192171	25.327
65	PREDICTED: Mus musculus similar to heat shock protein 8 (LOC666904), mRNA._ILMN_188181	-31.474	50	PREDICTED: Mus musculus similar to heat shock protein 8 (LOC666904), mRNA._ILMN_188181	-35.506
67	Mus musculus low-density lipoprotein receptor-related protein 10 (Lrp10), mRNA._ILMN_223183	-30.979	66	Mus musculus low-density lipoprotein receptor-related protein 10 (Lrp10), mRNA._ILMN_223183	-29.636
69	Mus musculus ribosomal protein S10 (Rps10), mRNA._ILMN_229886	30.536	59	Mus musculus ribosomal protein S10 (Rps10), mRNA._ILMN_229886	30.887
70	Mus musculus ubiquitin pseudogene (LOC218963), non-coding RNA._ILMN_243795	30.068	29	Mus musculus ubiquitin pseudogene (LOC218963), non-coding RNA._ILMN_243795	52.16
71	PREDICTED: Mus musculus similar to proteasome alpha7/C8 subunit (LOC100047184), mRNA._ILMN_215653	29.929	104	PREDICTED: Mus musculus similar to proteasome alpha7/C8 subunit (LOC100047184), mRNA._ILMN_215653	22.215
73	Mus musculus interleukin 4 (Il4), mRNA._ILMN_218517	29.187	119	Mus musculus interleukin 4 (Il4), mRNA._ILMN_218517	20.164
75	Mus musculus RIKEN cDNA 1810064F22 gene (1810064F22Rik), mRNA._ILMN_233092	28.449	12	Mus musculus RIKEN cDNA 1810064F22 gene (1810064F22Rik), mRNA._ILMN_233092	68.451
78	Mus musculus WW domain binding protein 2 (Wbp2), mRNA._ILMN_185794	-27.499	69	Mus musculus WW domain binding protein 2 (Wbp2), mRNA._ILMN_185794	-28.581
79	Mus musculus NADH dehydrogenase (ubiquinone) 1 alpha subcomplex, 1 (Ndufa1), nuclear gene encoding mitochondrial protein, mRNA._ILMN_217898	27.338	64	Mus musculus NADH dehydrogenase (ubiquinone) 1 alpha subcomplex, 1 (Ndufa1), nuclear gene encoding mitochondrial protein, mRNA._ILMN_217898	29.697
80	Mus musculus ELOVL family member 5, elongation of long chain fatty acids (yeast) (Elovl5), mRNA._ILMN_214859	26.862	54	Mus musculus ELOVL family member 5, elongation of long chain fatty acids (yeast) (Elovl5), mRNA._ILMN_214859	34.316
88	Mus musculus predicted gene, EG622339 (EG622339), mRNA._ILMN_232532	25.621	120	Mus musculus predicted gene, EG622339 (EG622339), mRNA._ILMN_232532	-20.126
89	PREDICTED: Mus musculus similar to prothymosin alpha (LOC100044779), misc RNA._ILMN_222844	25.324	108	PREDICTED: Mus musculus similar to prothymosin alpha (LOC100044779), misc RNA._ILMN_222844	21.615
90	Mus musculus heat shock protein 8 (Hspa8), mRNA._ILMN_227844	-25.024	76	Mus musculus heat shock protein 8 (Hspa8), mRNA._ILMN_227844	-26.254
94	ILMN_209901	24.416	98	ILMN_209901	22.995
95	Mus musculus solute carrier family 2 (facilitated glucose transporter), member 3 (Slc2a3), mRNA._ILMN_211512	-24.09	79	Mus musculus solute carrier family 2 (facilitated glucose transporter), member 3 (Slc2a3), mRNA._ILMN_211512	-25.368
96	PREDICTED: Mus musculus similar to ribosomal protein S27 (metallopanstimulin 1) (LOC100048187), mRNA._ILMN_216254	24.023	51	PREDICTED: Mus musculus similar to ribosomal protein S27 (metallopanstimulin 1) (LOC100048187), mRNA._ILMN_216254	34.806
101	Mus musculus cystatin C (Cst3), mRNA._ILMN_215837	23.042	46	Mus musculus cystatin C (Cst3), mRNA._ILMN_215837	37.534
105	PREDICTED: Mus musculus similar to ribosomal protein L5 (LOC100047935), misc RNA._ILMN_201517	22.658	38	PREDICTED: Mus musculus similar to ribosomal protein L5 (LOC100047935), misc RNA._ILMN_201517	45.703
107	Mus musculus eukaryotic translation elongation factor 1 beta 2 (Eef1b2), mRNA._ILMN_212511	22.449	58	Mus musculus eukaryotic translation elongation factor 1 beta 2 (Eef1b2), mRNA._ILMN_212511	32.095
108	Mus musculus ribosomal protein L41 (Rpl41), mRNA._ILMN_211913	-22.163	15	Mus musculus ribosomal protein L41 (Rpl41), mRNA._ILMN_211913	63.443
115	PREDICTED: Mus musculus similar to myocardial vascular inhibition factor (LOC100047353), mRNA._ILMN_212740	21.162	87	PREDICTED: Mus musculus similar to myocardial vascular inhibition factor (LOC100047353), mRNA._ILMN_212740	24.393

## Sheet: Modulated only with Akti12
Rank_plus	Gene Definition_SEARCH KEY	J5_plus
17	Mus musculus ribosomal protein, large, P1 (Rplp1), mRNA._ILMN_201550	63.291
18	PREDICTED: Mus musculus similar to ribosomal protein S20 (LOC675813), misc RNA._ILMN_191779	62.913
26	Mus musculus ribosomal protein S11 (Rps11), mRNA._ILMN_215035	56.388
35	Mus musculus ribosomal protein L9 (Rpl9), mRNA._ILMN_201512	48.546
39	Mus musculus homocysteine-inducible, endoplasmic reticulum stress-inducible, ubiquitin-like domain member 1 (Herpud1), mRNA._ILMN_210351	44.735
41	Mus musculus chaperonin containing Tcp1, subunit 4 (delta) (Cct4), mRNA._ILMN_215750	42.118
42	Mus musculus ribosomal protein L36a (Rpl36a), mRNA._ILMN_222673	40.856
43	Mus musculus suppressor of cytokine signaling 2 (Socs2), mRNA._ILMN_212590	40.291
45	Mus musculus ribosomal protein S26 (Rps26), mRNA._ILMN_234107	38.18
47	Mus musculus ribosomal protein S14 (Rps14), mRNA._ILMN_219718	36.916
53	Mus musculus eukaryotic translation elongation factor 1 alpha 1 (Eef1a1), mRNA._Eef1a1	34.573
56	Mus musculus ribosomal protein L38 (Rpl38), transcript variant 1, mRNA._ILMN_243499	33.935
57	Mus musculus ribophorin II (Rpn2), mRNA._ILMN_210767	-33.931
61	Mus musculus ubiquitin B (Ubb), mRNA._ILMN_195563	29.932
62	Mus musculus gamma-aminobutyric acid receptor associated protein (Gabarap), mRNA._ILMN_213799	29.891
63	Mus musculus RAN GTPase activating protein 1 (Rangap1), mRNA._ILMN_258002	-29.849
65	Mus musculus special AT-rich sequence binding protein 1 (Satb1), mRNA._ILMN_186650	29.685
67	Mus musculus thymosin, beta 10 (Tmsb10), mRNA._ILMN_243396	29.034
68	Mus musculus tubulin, beta 5 (Tubb5), mRNA._ILMN_189146	-29.027
70	Mus musculus ribosomal protein S21 (Rps21), mRNA._ILMN_220520	28.418
71	ILMN_211746	-27.79
72	Mus musculus heterogeneous nuclear ribonucleoprotein A/B (Hnrnpab), transcript variant 1, mRNA._ILMN_211091	27.736
73	Mus musculus protein phosphatase 2 (formerly 2A), catalytic subunit, alpha isoform (Ppp2ca), mRNA._ILMN_211038	-27.055
74	Mus musculus poly(rC) binding protein 2 (Pcbp2), mRNA._ILMN_209849	26.97
75	Mus musculus ribosomal protein L23 (Rpl23), mRNA._ILMN_214598	26.359
77	Mus musculus RIKEN cDNA 1500012F01 gene (1500012F01Rik), mRNA._ILMN_259540	25.671
81	Mus musculus pyruvate kinase, muscle (Pkm2), mRNA. XM_979725 XM_979753 XM_979779 XM_979805 XM_979833 XM_979863 XM_979890 XM_979922 XM_979949_ILMN_222874	25.299
82	Mus musculus phosphoserine aminotransferase 1 (Psat1), mRNA._ILMN_209687	25.046
83	Mus musculus placenta-specific 8 (Plac8), mRNA._ILMN_223606	25.011
84	Mus musculus eukaryotic translation initiation factor 3, subunit D (Eif3d), mRNA._ILMN_224067	-24.995
85	Mus musculus ATPase inhibitory factor 1 (Atpif1), nuclear gene encoding mitochondrial protein, mRNA._ILMN_217464	-24.952
86	Mus musculus small nuclear ribonucleoprotein D2 (Snrpd2), mRNA._ILMN_211111	-24.542
88	Mus musculus CCAAT/enhancer binding protein (C/EBP), beta (Cebpb), mRNA._ILMN_222901	24.089
89	Mus musculus proteasome maturation protein (Pomp), mRNA._ILMN_212345	-23.722
90	Mus musculus heterogeneous nuclear ribonucleoprotein L (Hnrpl), mRNA._ILMN_212547	23.689
91	Mus musculus regulator of G-protein signalling 10 (Rgs10), mRNA._ILMN_218732	23.656
92	Mus musculus lysophospholipase 2 (Lypla2), mRNA._ILMN_215679	-23.374
94	Mus musculus enolase 1, alpha non-neuron (Eno1), mRNA._ILMN_228029	23.232
96	ILMN_191105	-23.089
97	Mus musculus tubulin, alpha 1B (Tuba1b), mRNA._ILMN_243304	23.087
99	Mus musculus ChaC, cation transport regulator-like 1 (E. coli) (Chac1), mRNA._ILMN_211596	22.9
100	Mus musculus ribosomal protein L37 (Rpl37), mRNA._ILMN_218029	22.684
101	Mus musculus LSM5 homolog, U6 small nuclear RNA associated (S. cerevisiae) (Lsm5), mRNA._ILMN_259737	22.592
102	Mus musculus dynein light chain LC8-type 1 (Dynll1), mRNA._ILMN_233335	-22.491
103	Mus musculus cornichon homolog 4 (Drosophila) (Cnih4), mRNA._ILMN_229854	22.38
105	Mus musculus reproductive homeobox 5 (Rhox5), mRNA._ILMN_223351	21.729
106	Mus musculus ATP synthase, H+ transporting mitochondrial F1 complex, beta subunit (Atp5b), nuclear gene encoding mitochondrial protein, mRNA._ILMN_209761	-21.645
107	Mus musculus ubiquitin carboxyl-terminal esterase L3 (ubiquitin thiolesterase) (Uchl3), mRNA._ILMN_238798	21.628
109	Mus musculus DAZ associated protein 2 (Dazap2), mRNA._ILMN_221705	21.408
110	Mus musculus eukaryotic translation initiation factor 4A1 (Eif4a1), mRNA._ILMN_211682	-21.35
112	Mus musculus phosphoglycolate phosphatase (Pgp), mRNA._ILMN_220818	-20.854
113	Mus musculus zyxin (Zyx), mRNA._ILMN_195294	-20.707
114	Mus musculus endothelial differentiation-related factor 1 (Edf1), mRNA._ILMN_215721	-20.641
115	Mus musculus Tax1 (human T-cell leukemia virus type I) binding protein 1 (Tax1bp1), mRNA._ILMN_208979	20.541
116	PREDICTED: Mus musculus similar to putative oral cancer suppressor (LOC100047490), mRNA._ILMN_221509	-20.417
117	Mus musculus FYN binding protein (Fyb), mRNA._ILMN_222124	20.416
118	Mus musculus c-src tyrosine kinase (Csk), mRNA._ILMN_211074	-20.375
