# Supplementary material for: Global identification of genes and pathways regulated by Akt during activation of T helper cells
Source: F1000Res. 2013 May 15;2:109. Originally published 2013 Apr 15. [Version 2] doi: 10.12688/f1000research.2-109.v2 (PMC3924950; doi:10.12688/f1000research.2-109.v2)
Supplement: Genes with significant modulation at 6 hours of CD3/CD28 stimulation in the presence or absence of Akti1/2 — Genes listed in the first sheet were significantly modulated at 6 hours after CD3/CD28 stimulation, but not significantly modulated after stimulation in the presence of Akti1/2. Genes listed in the middle sheet were significantly modulated by 6 hours of CD3/CD28 stimulation in the presence or absence of Akti1/2, but were nonetheless affected by the inhibitor. Genes listed in the last sheet were significantly modulated by 6 hours of CD3/CD28 stimulation only in the presence of Akti1/2. [file f1000research-2-1457-s0001.tgz]

Archive with 1 entries (1 files):
- Genes_with_significant_modulation_at_6_hours_of_CD3_CD28_stimulation.xlsx
