# Supplementary material for: Global identification of genes and pathways regulated by Akt during activation of T helper cells
Source: F1000Res. 2013 May 15;2:109. Originally published 2013 Apr 15. [Version 2] doi: 10.12688/f1000research.2-109.v2 (PMC3924950; doi:10.12688/f1000research.2-109.v2)
Supplement: Genes with significant modulation at 6 hours of CD3/CD28 stimulation in the presence or absence of Akti1/2 — Genes listed in the first sheet were significantly modulated at 6 hours after CD3/CD28 stimulation, but not significantly modulated after stimulation in the presence of Akti1/2. Genes listed in the middle sheet were significantly modulated by 6 hours of CD3/CD28 stimulation in the presence or absence of Akti1/2, but were nonetheless affected by the inhibitor. Genes listed in the last sheet were significantly modulated by 6 hours of CD3/CD28 stimulation only in the presence of Akti1/2. [file f1000research-2-1457-s0001.tgz › Genes_with_significant_modulation_at_6_hours_of_CD3_CD28_stimulation.xlsx]

## Sheet: Modulated without Akti12
Rank_minus	Gene Definition_SEARCH KEY	J5_minus
7	Mus musculus interleukin 5 (Il5), mRNA._ILMN_221107	115.753
8	Mus musculus histone cluster 1, H2ak (Hist1h2ak), mRNA._ILMN_196730	-110.655
11	Mus musculus histone cluster 1, H2ah (Hist1h2ah), mRNA._ILMN_196729	-93.702
14	Mus musculus histone cluster 1, H2af (Hist1h2af), mRNA._ILMN_196733	-87.918
16	PREDICTED: Mus musculus similar to Hmgcs1 protein, transcript variant 1 (LOC100040592), mRNA._ILMN_215052	-79.394
17	Mus musculus ribosomal protein S27-like (Rps27l), mRNA._ILMN_212235	75.133
19	Mus musculus amphiregulin (Areg), mRNA._ILMN_217903	73.274
21	Mus musculus histone cluster 1, H2an (Hist1h2an), mRNA._ILMN_214020	-67.892
22	Mus musculus interleukin 10 (Il10), mRNA._ILMN_222944	66.275
25	Mus musculus colony stimulating factor 2 (granulocyte-macrophage) (Csf2), mRNA._ILMN_222423	60.739
26	Mus musculus interleukin 3 (Il3), mRNA._ILMN_217008	58.913
30	Mus musculus CD52 antigen (Cd52), mRNA._ILMN_258085	49.998
31	Mus musculus vimentin (Vim), mRNA._ILMN_187199	-46.054
32	Mus musculus cytokine inducible SH2-containing protein (Cish), mRNA._ILMN_220158	44.994
33	Mus musculus meiosis-specific nuclear structural protein 1 (Mns1), mRNA._ILMN_217039	-44.963
34	Mus musculus thymosin, beta 4, X chromosome (Tmsb4x), mRNA._ILMN_196070	42.785
36	Mus musculus ribosomal protein S7 (Rps7), mRNA._ILMN_201535	42.302
37	Mus musculus protein kinase, cAMP dependent, catalytic, beta (Prkacb), mRNA._ILMN_223129	-42.072
38	Mus musculus intercellular adhesion molecule 1 (Icam1), mRNA._ILMN_221313	41.498
39	Mus musculus CD82 antigen (Cd82), mRNA._ILMN_222273	40.033
40	Mus musculus ribosomal protein L9 (Rpl9), mRNA._ILMN_201512	39.02
41	PREDICTED: Mus musculus similar to 40S ribosomal protein S17 (LOC100047615), misc RNA._ILMN_216822	38.92
43	Mus musculus WW domain binding protein 2 (Wbp2), mRNA._ILMN_185794	-36.627
45	Mus musculus farnesyl diphosphate synthetase (Fdps), mRNA._ILMN_189898	-35.998
46	Mus musculus cytochrome b-245, alpha polypeptide (Cyba), mRNA._ILMN_221191	35.374
48	Mus musculus ribosomal protein, large, P1 (Rplp1), mRNA._ILMN_201550	35.318
49	Mus musculus interleukin 13 (Il13), mRNA._ILMN_215680	34.294
50	Mus musculus lymphotoxin B (Ltb), mRNA._ILMN_222498	33.5
52	Mus musculus heterogeneous nuclear ribonucleoprotein A/B (Hnrnpab), transcript variant 1, mRNA._ILMN_211091	32.575
53	Mus musculus minichromosome maintenance deficient 5, cell division cycle 46 (S. cerevisiae) (Mcm5), mRNA._ILMN_221972	-32.298
54	Mus musculus kelch-like 6 (Drosophila) (Klhl6), mRNA._ILMN_211787	-31.933
55	Mus musculus basic leucine zipper transcription factor, ATF-like (Batf), mRNA._ILMN_223283	31.277
59	Mus musculus MAF1 homolog (S. cerevisiae) (Maf1), mRNA._ILMN_221877	-30.675
60	Mus musculus growth arrest and DNA-damage-inducible 45 beta (Gadd45b), mRNA._ILMN_223355	30.303
61	Mus musculus ribosomal protein S8 (Rps8), mRNA._ILMN_218934	30.198
62	ILMN_194828	-30.106
63	Mus musculus killer cell lectin-like receptor subfamily G, member 1 (Klrg1), mRNA._ILMN_214355	29.828
64	Mus musculus ankyrin repeat and SOCS box-containing 2 (Asb2), mRNA._ILMN_223558	29.68
65	Mus musculus ribosomal protein L34 (Rpl34), transcript variant 1, mRNA._ILMN_217351	29.49
68	Mus musculus tumor necrosis factor receptor superfamily, member 18 (Tnfrsf18), transcript variant 1, mRNA._ILMN_184539	28.418
70	Mus musculus peptidylprolyl isomerase A (Ppia), mRNA._ILMN_216546	-27.978
71	Mus musculus hydroxysteroid (17-beta) dehydrogenase 7 (Hsd17b7), mRNA._ILMN_216414	27.939
75	Mus musculus ribosomal protein L18 (Rpl18), mRNA._ILMN_210619	27.052
76	Mus musculus growth arrest and DNA-damage-inducible 45 gamma (Gadd45g), mRNA._ILMN_222120	26.832
77	Mus musculus G protein-coupled receptor 114 (Gpr114), mRNA._ILMN_236509	-26.627
78	Mus musculus breast carcinoma amplified sequence 1 (Bcas1), mRNA._ILMN_195677	-26.282
79	Mus musculus nuclear factor of kappa light polypeptide gene enhancer in B-cells 1, p105 (Nfkb1), mRNA._ILMN_209094	26.105
80	Mus musculus ribosomal protein L3 (Rpl3), mRNA._ILMN_230547	26.009
81	Mus musculus predicted gene, EG625054 (EG625054), non-coding RNA._ILMN_234629	25.743
83	Mus musculus RIKEN cDNA 1190002H23 gene (1190002H23Rik), mRNA._ILMN_209224	-25.143
84	Mus musculus ribosomal protein L35 (Rpl35), mRNA._ILMN_216159	25.13
85	Mus musculus replication protein A1 (Rpa1), mRNA._ILMN_222519	-25.097
89	Mus musculus placenta-specific 8 (Plac8), mRNA._ILMN_223606	-24.938
90	Mus musculus brix domain containing 2 (Bxdc2), mRNA._ILMN_216166	24.918
92	Mus musculus Bruton agammaglobulinemia tyrosine kinase (Btk), mRNA._ILMN_222602	-24.749
93	Mus musculus ribosomal protein L38 (Rpl38), transcript variant 1, mRNA._ILMN_243499	24.746
95	Mus musculus heterogeneous nuclear ribonucleoprotein C (Hnrnpc), mRNA._ILMN_194937	24.023
96	Mus musculus eukaryotic translation initiation factor 5A (Eif5a), mRNA._ILMN_217074	24.017
97	Mus musculus zinc finger protein 36 (Zfp36), mRNA._ILMN_188430	23.991
98	Mus musculus ribosomal protein S24 (Rps24), transcript variant 1, mRNA._ILMN_259886	23.904
99	Mus musculus RAB geranylgeranyl transferase, b subunit (Rabggtb), mRNA._ILMN_208817	23.685
100	Mus musculus splicing factor, arginine/serine-rich 1 (ASF/SF2) (Sfrs1), transcript variant 1, mRNA._ILMN_209021	23.583
102	Mus musculus tumor necrosis factor (Tnf), mRNA._ILMN_258728	22.991
103	Mus musculus pleckstrin homology-like domain, family A, member 1 (Phlda1), mRNA._ILMN_222798	22.856
104	Mus musculus proteasome (prosome, macropain) subunit, beta type 3 (Psmb3), mRNA._ILMN_185806	22.759
105	Mus musculus beta galactoside alpha 2,6 sialyltransferase 1 (St6gal1), mRNA._ILMN_219168	-22.745
106	Mus musculus low-density lipoprotein receptor-related protein 10 (Lrp10), mRNA._ILMN_223183	-22.614
108	Mus musculus beta-2 microglobulin (B2m), mRNA._ILMN_209318	22.525
109	ILMN_210506	22.519
110	Mus musculus ribosomal protein S10 (Rps10), mRNA._ILMN_229886	22.506
111	Mus musculus cytohesin 1 interacting protein (Cytip), mRNA._ILMN_187578	-22.497
112	Mus musculus ribosomal protein L27 (Rpl27), mRNA._ILMN_227954	22.443
114	Mus musculus cytochrome P450, family 51 (Cyp51), mRNA._ILMN_185641	-22.253
115	Mus musculus split hand/foot malformation (ectrodactyly) type 1 (Shfm1), mRNA._ILMN_220252	22.242
116	ILMN_213048	22.024
117	Mus musculus histidine triad nucleotide binding protein 1 (Hint1), mRNA._ILMN_220551	21.887
118	ILMN_220103	21.294
119	Mus musculus furin (paired basic amino acid cleaving enzyme) (Furin), mRNA._ILMN_220703	21.172
120	Mus musculus mitogen activated protein kinase kinase 3 (Map2k3), mRNA._ILMN_215446	21.095

## Sheet: Modulated partially with Akti12
Rank_minus	Gene Definition_SEARCH KEY	J5_minus	Rank_plus	Gene Definition_SEARCH KEY	J5_plus
1	Mus musculus chemokine (C-C motif) ligand 4 (Ccl4), mRNA._ILMN_222651	243.246	5	Mus musculus chemokine (C-C motif) ligand 4 (Ccl4), mRNA._ILMN_222651	89.83
2	Mus musculus immediate early response 3 (Ier3), mRNA._ILMN_223302	242.982	67	Mus musculus immediate early response 3 (Ier3), mRNA._ILMN_223302	30.298
3	Mus musculus histone cluster 1, H2ao (Hist1h2ao), mRNA._ILMN_196731	-151.19	22	Mus musculus histone cluster 1, H2ao (Hist1h2ao), mRNA._ILMN_196731	-52.802
4	Mus musculus chemokine (C-C motif) ligand 1 (Ccl1), mRNA._ILMN_214110	138.483	86	Mus musculus chemokine (C-C motif) ligand 1 (Ccl1), mRNA._ILMN_214110	25.154
5	Mus musculus histone cluster 2, H2ac (Hist2h2ac), mRNA._ILMN_209747	-132.985	11	Mus musculus histone cluster 2, H2ac (Hist2h2ac), mRNA._ILMN_209747	-65.457
6	Mus musculus early growth response 1 (Egr1), mRNA._ILMN_215729	-121.943	2	Mus musculus early growth response 1 (Egr1), mRNA._ILMN_215729	-109.169
9	Mus musculus tryptophan hydroxylase 1 (Tph1), mRNA._ILMN_192171	105.66	9	Mus musculus tryptophan hydroxylase 1 (Tph1), mRNA._ILMN_192171	68.466
10	Mus musculus histone cluster 1, H2ad (Hist1h2ad), mRNA._ILMN_196727	-104.56	72	Mus musculus histone cluster 1, H2ad (Hist1h2ad), mRNA._ILMN_196727	-29.392
12	Mus musculus nuclear factor of kappa light polypeptide gene enhancer in B-cells inhibitor, alpha (Nfkbia), mRNA._ILMN_237073	89.748	14	Mus musculus nuclear factor of kappa light polypeptide gene enhancer in B-cells inhibitor, alpha (Nfkbia), mRNA._ILMN_237073	62.042
13	PREDICTED: Mus musculus similar to Ubc protein, transcript variant 1 (LOC100048105), mRNA._Ubc	-89.169	71	PREDICTED: Mus musculus similar to Ubc protein, transcript variant 1 (LOC100048105), mRNA._Ubc	-29.471
15	Mus musculus histidine decarboxylase (Hdc), mRNA._ILMN_242858	84.459	1	Mus musculus histidine decarboxylase (Hdc), mRNA._ILMN_242858	214.085
18	PREDICTED: Mus musculus similar to RNA binding motif protein 3 (LOC100043257), mRNA._ILMN_215552	74.209	45	PREDICTED: Mus musculus similar to RNA binding motif protein 3 (LOC100043257), mRNA._ILMN_215552	36.117
20	Mus musculus family with sequence similarity 102, member A (Fam102a), mRNA._ILMN_217458	-72.284	10	Mus musculus family with sequence similarity 102, member A (Fam102a), mRNA._ILMN_217458	-67.221
23	Mus musculus nuclear factor of kappa light polypeptide gene enhancer in B-cells inhibitor, delta (Nfkbid), mRNA._ILMN_223090	66.019	96	Mus musculus nuclear factor of kappa light polypeptide gene enhancer in B-cells inhibitor, delta (Nfkbid), mRNA._ILMN_223090	24.011
24	Mus musculus chemokine (C-C motif) ligand 3 (Ccl3), mRNA._ILMN_222008	65.404	28	Mus musculus chemokine (C-C motif) ligand 3 (Ccl3), mRNA._ILMN_222008	45.28
27	Mus musculus Jun-B oncogene (Junb), mRNA._ILMN_221987	58.242	102	Mus musculus Jun-B oncogene (Junb), mRNA._ILMN_221987	23.131
28	(Foxo3A1 target!) B-cell translocation gene 1, anti-proliferative (Btg1), mRNA._ILMN_212740	58.218	4	Mus musculus B-cell translocation gene 1, anti-proliferative (Btg1), mRNA._ILMN_212740	95.421
29	Mus musculus ribosomal protein S12 (Rps12), mRNA._ILMN_201571	51.108	33	Mus musculus ribosomal protein S12 (Rps12), mRNA._ILMN_201571	42.695
35	PREDICTED: Mus musculus similar to QM protein (LOC100043391), mRNA._ILMN_221794	42.478	26	PREDICTED: Mus musculus similar to QM protein (LOC100043391), mRNA._ILMN_221794	46.427
42	Mus musculus metallothionein 1 (Mt1), mRNA._ILMN_209514	-38.295	27	Mus musculus metallothionein 1 (Mt1), mRNA._ILMN_209514	-45.355
44	PREDICTED: Mus musculus similar to fau (LOC100048445), mRNA._ILMN_215809	36.034	51	PREDICTED: Mus musculus similar to fau (LOC100048445), mRNA._ILMN_215809	33.577
47	Mus musculus heat shock protein 8 (Hspa8), mRNA._ILMN_227844	35.369	18	Mus musculus heat shock protein 8 (Hspa8), mRNA._ILMN_227844	-55.044
51	Mus musculus histone cluster 1, H1c (Hist1h1c), mRNA._ILMN_235246	-32.896	83	Mus musculus histone cluster 1, H1c (Hist1h1c), mRNA._ILMN_235246	-26.289
56	Mus musculus Tnf receptor-associated factor 1 (Traf1), mRNA._ILMN_188588	31.261	109	Mus musculus Tnf receptor-associated factor 1 (Traf1), mRNA._ILMN_188588	21.587
57	ILMN_209901	30.876	52	ILMN_209901	33.527
58	Mus musculus ribosomal protein S3 (Rps3), mRNA._ILMN_209260	30.786	77	Mus musculus ribosomal protein S3 (Rps3), mRNA._ILMN_209260	27.93
66	Mus musculus interleukin 4 (Il4), mRNA._ILMN_218517	28.948	62	Mus musculus interleukin 4 (Il4), mRNA._ILMN_218517	31.253
67	Mus musculus leupaxin (Lpxn), mRNA._ILMN_220005	28.661	97	Mus musculus leupaxin (Lpxn), mRNA._ILMN_220005	23.859
69	ILMN_188570	28.346	53	ILMN_188570	33.475
72	Mus musculus eukaryotic translation initiation factor 4A1 (Eif4a1), mRNA._ILMN_211682	27.599	104	Mus musculus eukaryotic translation initiation factor 4A1 (Eif4a1), mRNA._ILMN_211682	-22.663
73	Mus musculus ubiquitin B (Ubb), mRNA._ILMN_195563	-27.161	46	Mus musculus ubiquitin B (Ubb), mRNA._ILMN_195563	-35.558
74	Mus musculus lysosomal-associated protein transmembrane 5 (Laptm5), mRNA._ILMN_212522	27.096	81	Mus musculus lysosomal-associated protein transmembrane 5 (Laptm5), mRNA._ILMN_212522	26.805
82	Mus musculus scotin gene (Scotin), transcript variant 2, mRNA._ILMN_213368	25.307	89	Mus musculus scotin gene (Scotin), transcript variant 2, mRNA._ILMN_213368	24.582
86	Mus musculus ribosomal protein S4, X-linked (Rps4x), mRNA._ILMN_233225	25.086	20	Mus musculus ribosomal protein S4, X-linked (Rps4x), mRNA._ILMN_233225	54.168
87	PREDICTED: Mus musculus similar to myocardial vascular inhibition factor (LOC100047353), mRNA._ILMN_212740	25.075	25	PREDICTED: Mus musculus similar to myocardial vascular inhibition factor (LOC100047353), mRNA._ILMN_212740	46.547
88	Mus musculus annexin A2 (Anxa2), mRNA._ILMN_215245	-25.033	38	Mus musculus annexin A2 (Anxa2), mRNA._ILMN_215245	-40.641
91	PREDICTED: Mus musculus similar to ribosomal protein L35a (LOC100039532), mRNA._ILMN_209459	24.847	82	PREDICTED: Mus musculus similar to ribosomal protein L35a (LOC100039532), mRNA._ILMN_209459	26.432
94	Mus musculus DNA-damage-inducible transcript 4 (Ddit4), mRNA._ILMN_221373	24.064	74	Mus musculus DNA-damage-inducible transcript 4 (Ddit4), mRNA._ILMN_221373	28.853
101	Mus musculus ubiquitin pseudogene (LOC218963), non-coding RNA._ILMN_243795	-23.168	32	Mus musculus ubiquitin pseudogene (LOC218963), non-coding RNA._ILMN_243795	43.166
107	Mus musculus tubulin, beta 2c (Tubb2c), mRNA._ILMN_218928	-22.528	19	Mus musculus tubulin, beta 2c (Tubb2c), mRNA._ILMN_218928	-54.815
113	Mus musculus ELOVL family member 5, elongation of long chain fatty acids (yeast) (Elovl5), mRNA._ILMN_214859	22.394	15	Mus musculus ELOVL family member 5, elongation of long chain fatty acids (yeast) (Elovl5), mRNA._ILMN_214859	60.684
121	Mus musculus tubulin, alpha 1B (Tuba1b), mRNA._ILMN_243304	-21.081	3	Mus musculus tubulin, alpha 1B (Tuba1b), mRNA._ILMN_243304	-96.093
122	Mus musculus non-metastatic cells 1, protein (NM23A) expressed in (Nme1), mRNA._ILMN_209549	21.054	36	Mus musculus non-metastatic cells 1, protein (NM23A) expressed in (Nme1), mRNA._ILMN_209549	-40.939

## Sheet: Modulated only with Akti12
Rank_plus	Gene Definition_SEARCH KEY	J5_plus
6	Mus musculus homocysteine-inducible, endoplasmic reticulum stress-inducible, ubiquitin-like domain member 1 (Herpud1), mRNA._ILMN_210351	78.493
7	PREDICTED: Mus musculus similar to heat shock protein 8 (LOC666904), mRNA._ILMN_188181	-74.203
8	ILMN_211746	-68.775
12	Mus musculus glycyl-tRNA synthetase (Gars), mRNA._ILMN_217019	62.886
13	Mus musculus nucleophosmin 1 (Npm1), mRNA._ILMN_252426	62.793
16	Mus musculus ribosomal protein L41 (Rpl41), mRNA._ILMN_211913	-58.745
17	Mus musculus enolase 1, alpha non-neuron (Eno1), mRNA._ILMN_228029	-57.644
21	Mus musculus macrophage migration inhibitory factor (Mif), mRNA._ILMN_207449	-53.85
23	Mus musculus X-box binding protein 1 (Xbp1), mRNA._ILMN_185934	51.523
24	Mus musculus predicted gene, EG622339 (EG622339), mRNA._ILMN_232532	-49.383
29	Mus musculus dynein light chain LC8-type 1 (Dynll1), mRNA._ILMN_233335	-43.433
30	Mus musculus ribosomal protein S16 (Rps16), mRNA._ILMN_218148	43.288
31	Mus musculus H2A histone family, member Z (H2afz), mRNA._ILMN_222997	-43.194
34	Mus musculus lactate dehydrogenase A (Ldha), mRNA._ILMN_210192	-42.142
35	Mus musculus eukaryotic translation initiation factor 4E binding protein 1 (Eif4ebp1), mRNA._ILMN_213051	40.958
37	PREDICTED: Mus musculus similar to solute carrier family 7 (cationic amino acid transporter, y+ system), member 5 (LOC100047619), misc RNA._ILMN_219663	40.701
39	Mus musculus alanyl-tRNA synthetase (Aars), mRNA._ILMN_212839	39.098
40	Mus musculus special AT-rich sequence binding protein 1 (Satb1), mRNA._ILMN_186650	38.481
41	Mus musculus CCAAT/enhancer binding protein (C/EBP), beta (Cebpb), mRNA._ILMN_222901	38.278
42	Mus musculus RIKEN cDNA 2900010M23 gene (2900010M23Rik), mRNA._ILMN_212351	-37.944
43	Mus musculus transmembrane protein 66 (Tmem66), mRNA._ILMN_222214	37.139
44	Mus musculus sequestosome 1 (Sqstm1), mRNA._ILMN_219577	36.969
47	Mus musculus RIKEN cDNA 0910001L09 gene (0910001L09Rik), mRNA._ILMN_212025	-35.341
48	Mus musculus RIKEN cDNA 1500012F01 gene (1500012F01Rik), mRNA._ILMN_259540	35.28
49	PREDICTED: Mus musculus similar to ribosomal protein S20 (LOC675813), misc RNA._ILMN_191779	-34.635
50	Mus musculus NADH dehydrogenase (ubiquinone) 1 alpha subcomplex, 4 (Ndufa4), mRNA._ILMN_215988	-33.875
54	Mus musculus chloride intracellular channel 4 (mitochondrial) (Clic4), nuclear gene encoding mitochondrial protein, mRNA._ILMN_209766	33.271
55	Mus musculus suppressor of cytokine signaling 2 (Socs2), mRNA._ILMN_212590	33.243
56	Mus musculus ATP synthase, H+ transporting, mitochondrial F0 complex, subunit c (subunit 9), isoform 3 (Atp5g3), nuclear gene encoding mitochondrial protein, mRNA._ILMN_218137	-33.141
57	ILMN_212844	-32.965
58	Mus musculus nucleoplasmin 3, pseudogene 1 (Npm3-ps1), non-coding RNA._ILMN_255379	-31.662
59	Mus musculus phosphoglycolate phosphatase (Pgp), mRNA._ILMN_220818	-31.654
60	PREDICTED: Mus musculus similar to ribosomal protein L23a (LOC100039571), mRNA._ILMN_211476	31.313
61	Mus musculus solute carrier family 2 (facilitated glucose transporter), member 3 (Slc2a3), mRNA._ILMN_211512	-31.288
63	Mus musculus activating transcription factor 4 (Atf4), mRNA._ILMN_213953	31.232
64	Mus musculus proteasome (prosome, macropain) subunit, alpha type 2 (Psma2), mRNA._ILMN_213832	-30.958
65	Mus musculus small nuclear ribonucleoprotein D2 (Snrpd2), mRNA._ILMN_211111	-30.56
66	ILMN_191105	-30.426
68	Mus musculus profilin 1 (Pfn1), mRNA._ILMN_216611	-29.895
69	Mus musculus proteasome maturation protein (Pomp), mRNA._ILMN_212345	-29.751
70	Mus musculus small nuclear ribonucleoprotein D1 (Snrpd1), mRNA._ILMN_210878	-29.603
73	Mus musculus tubulin, beta 5 (Tubb5), mRNA._ILMN_189146	-28.953
75	Mus musculus triosephosphate isomerase 1 (Tpi1), mRNA._ILMN_186788	-28.721
76	Mus musculus thymosin, beta 10 (Tmsb10), mRNA._ILMN_243396	-28.407
78	Mus musculus interferon induced transmembrane protein 2 (Ifitm2), mRNA._ILMN_196780	-27.427
79	PREDICTED: Mus musculus similar to putative oral cancer suppressor (LOC100047490), mRNA._ILMN_221509	-27.157
80	Mus musculus ribosomal protein S26 (Rps26), mRNA._ILMN_234107	27.115
84	Mus musculus Parkinson disease (autosomal recessive, early onset) 7 (Park7), mRNA._ILMN_220930	-25.681
85	Mus musculus aminolevulinate, delta-, dehydratase (Alad), mRNA._ILMN_215056	-25.359
87	Mus musculus asparagine synthetase (Asns), mRNA._ILMN_213406	25.124
88	ILMN_192774	24.69
90	Mus musculus coronin, actin binding protein 1A (Coro1a), mRNA._ILMN_219885	-24.564
91	Mus musculus pyruvate kinase, muscle (Pkm2), mRNA. XM_979725 XM_979753 XM_979779 XM_979805 XM_979833 XM_979863 XM_979890 XM_979922 XM_979949_ILMN_222874	-24.528
92	Mus musculus DNA segment, Chr 3, University of California at Los Angeles 1 (D3Ucla1), mRNA._ILMN_220728	24.476
93	Mus musculus glutathione peroxidase 1 (Gpx1), mRNA._ILMN_218864	-24.295
94	Mus musculus ATP synthase, H+ transporting, mitochondrial F0 complex, subunit f, isoform 2 (Atp5j2), nuclear gene encoding mitochondrial protein, mRNA._ILMN_222082	-24.236
95	PREDICTED: Mus musculus similar to NFIL3/E4BP4 transcription factor (LOC100046232), mRNA._ILMN_209434	24.107
98	Mus musculus keratinocyte associated protein 2 (Krtcap2), mRNA._ILMN_210448	23.846
99	Mus musculus phosphoserine aminotransferase 1 (Psat1), mRNA._ILMN_209687	23.754
100	ILMN_199381	23.421
101	PREDICTED: Mus musculus similar to Glyceraldehyde-3-phosphate dehydrogenase (GAPDH), transcript variant 4 (LOC100042427), mRNA._Gapd	-23.386
103	Mus musculus eukaryotic translation elongation factor 1 beta 2 (Eef1b2), mRNA._ILMN_212511	22.736
105	Mus musculus ubiquinol-cytochrome c reductase hinge protein (Uqcrh), mRNA._ILMN_195130	-22.451
106	Mus musculus family with sequence similarity 162, member A (Fam162a), mRNA._ILMN_248458	-22.251
107	Mus musculus dual specificity phosphatase 1 (Dusp1), mRNA._ILMN_212121	22.235
108	Mus musculus TSC22 domain family, member 3 (Tsc22d3), transcript variant 1, mRNA._ILMN_257708	21.674
110	Mus musculus RIKEN cDNA 1810064F22 gene (1810064F22Rik), mRNA._ILMN_233092	-21.495
111	Mus musculus unc-84 homolog B (C. elegans) (Unc84b), mRNA._ILMN_248474	21.345
112	Mus musculus cytotoxic T-lymphocyte-associated protein 4 (Ctla4), mRNA._ILMN_212932	21.305
113	Mus musculus enhancer of rudimentary homolog (Drosophila) (Erh), mRNA._ILMN_212781	-21.291
114	Mus musculus c-src tyrosine kinase (Csk), mRNA._ILMN_211074	-21.073
