# Supplementary material for: Global identification of genes and pathways regulated by Akt during activation of T helper cells
Source: F1000Res. 2013 May 15;2:109. Originally published 2013 Apr 15. [Version 2] doi: 10.12688/f1000research.2-109.v2 (PMC3924950; doi:10.12688/f1000research.2-109.v2)
Supplement: Genes with significant modulation at 12 hours of CD3/CD28 stimulation in the presence or absence of Akti1/2 — Genes listed in the first sheet were significantly modulated at 12 hours after CD3/CD28 stimulation, but not significantly modulated after stimulation in the presence of Akti1/2. Genes listed in the middle sheet were significantly modulated by 12 hours of CD3/CD28 stimulation in the presence or absence of Akti1/2, but were nonetheless affected by the inhibitor. Genes listed in the last sheet were significantly modulated by 12 hours of CD3/CD28 stimulation only in the presence of Akti1/2. [file f1000research-2-1457-s0002.tgz › Genes_with_significant_modulation_at_12_hours_of_CD3_CD28_stimulation.xlsx]

## Sheet: Modulated without Akti12
Rank_minus	Gene Definition_SEARCH KEY	J5_minus
5	Mus musculus interleukin 5 (Il5), mRNA._ILMN_221107	124.935
13	Mus musculus vimentin (Vim), mRNA._ILMN_187199	-85.189
14	Mus musculus heat shock protein 8 (Hspa8), mRNA._ILMN_227844	81.602
15	Mus musculus metallothionein 1 (Mt1), mRNA._ILMN_209514	-79.019
21	Mus musculus CD52 antigen (Cd52), mRNA._ILMN_258085	60.528
24	Mus musculus meiosis-specific nuclear structural protein 1 (Mns1), mRNA._ILMN_217039	-57.063
25	Mus musculus lymphocyte antigen 6 complex, locus A (Ly6a), mRNA._ILMN_209150	55.709
26	Mus musculus chemokine (C-C motif) ligand 1 (Ccl1), mRNA._ILMN_214110	54.604
28	Mus musculus nuclear factor of kappa light polypeptide gene enhancer in B-cells inhibitor, delta (Nfkbid), mRNA._ILMN_223090	49.939
32	Mus musculus protein kinase, cAMP dependent, catalytic, beta (Prkacb), mRNA._ILMN_223129	-44.822
34	Mus musculus peptidylprolyl isomerase A (Ppia), mRNA._ILMN_216546	-43.292
36	Mus musculus colony stimulating factor 2 (granulocyte-macrophage) (Csf2), mRNA._ILMN_222423	42.879
37	Mus musculus ribosomal protein L41 (Rpl41), mRNA._ILMN_211913	-41.935
40	Mus musculus interleukin 10 (Il10), mRNA._ILMN_222944	39.966
41	PREDICTED: Mus musculus similar to RNA binding motif protein 3 (LOC100043257), mRNA._ILMN_215552	38.963
42	Mus musculus placenta-specific 8 (Plac8), mRNA._ILMN_223606	-38.415
43	Mus musculus ribosomal protein, large, P1 (Rplp1), mRNA._ILMN_201550	-38.056
44	Mus musculus RIKEN cDNA 1810064F22 gene (1810064F22Rik), mRNA._ILMN_233092	36.236
46	Mus musculus ribosomal protein L9 (Rpl9), mRNA._ILMN_201512	35.471
47	Mus musculus ribosomal protein L35 (Rpl35), mRNA._ILMN_216159	34.57
48	Mus musculus ribosomal protein S8 (Rps8), mRNA._ILMN_218934	34.456
50	Mus musculus killer cell lectin-like receptor subfamily G, member 1 (Klrg1), mRNA._ILMN_214355	34.373
52	Mus musculus CD82 antigen (Cd82), mRNA._ILMN_222273	33.837
53	Mus musculus Bruton agammaglobulinemia tyrosine kinase (Btk), mRNA._ILMN_222602	-32.551
54	Mus musculus kelch-like 6 (Drosophila) (Klhl6), mRNA._ILMN_211787	-32.132
56	Mus musculus gene model 1821, (NCBI) (Gm1821), non-coding RNA. XM_899826_ILMN_243605	-31.255
58	PREDICTED: Mus musculus similar to 40S ribosomal protein S17 (LOC100047615), misc RNA._ILMN_216822	29.993
60	Mus musculus macrophage migration inhibitory factor (Mif), mRNA._ILMN_207449	29.233
62	ILMN_222473	28.722
64	Mus musculus nucleolar protein 5A (Nol5a), mRNA._ILMN_219305	28.15
65	Mus musculus endothelial differentiation-related factor 1 (Edf1), mRNA._ILMN_215721	28.134
67	Mus musculus MAF1 homolog (S. cerevisiae) (Maf1), mRNA._ILMN_221877	-27.889
70	ILMN_194828	-26.681
71	Mus musculus hydroxysteroid (17-beta) dehydrogenase 7 (Hsd17b7), mRNA._ILMN_216414	26.407
72	Mus musculus nucleoplasmin 3 (Npm3), mRNA._ILMN_217876	26.185
73	Mus musculus ubiquitin B (Ubb), mRNA._ILMN_195563	-25.977
75	Mus musculus H3 histone, family 3B (H3f3b), mRNA._ILMN_214469	-25.872
79	Mus musculus ADP-ribosylation factor-like 6 interacting protein 1 (Arl6ip1), mRNA._ILMN_218491	-25.314
80	Mus musculus farnesyl diphosphate synthetase (Fdps), mRNA._ILMN_189898	-25.301
81	Mus musculus RIKEN cDNA 1190002H23 gene (1190002H23Rik), mRNA._ILMN_209224	-25.082
82	Mus musculus splicing factor, arginine/serine-rich 5 (SRp40, HRS) (Sfrs5), transcript variant 2, mRNA._ILMN_214616	-24.935
83	Mus musculus aminolevulinate, delta-, dehydratase (Alad), mRNA._ILMN_215056	24.753
84	Mus musculus G protein-coupled receptor 114 (Gpr114), mRNA._ILMN_236509	-24.707
85	ILMN_220275	24.477
88	Mus musculus predicted gene, EG667977 (EG667977), mRNA._ILMN_247624	23.924
90	Mus musculus proline rich 13 (Prr13), mRNA._ILMN_215277	-23.44
91	Mus musculus interleukin 13 (Il13), mRNA._ILMN_215680	23.177
92	Mus musculus proteasome (prosome, macropain) subunit, beta type 3 (Psmb3), mRNA._ILMN_185806	22.776
93	Mus musculus beta-2 microglobulin (B2m), mRNA._ILMN_209318	22.731
94	Mus musculus SMT3 suppressor of mif two 3 homolog 2 (yeast) (Sumo2), mRNA._ILMN_254236	22.713
95	Mus musculus leupaxin (Lpxn), mRNA._ILMN_220005	22.712
96	Mus musculus amphiregulin (Areg), mRNA._ILMN_217903	22.645
97	Mus musculus pyrophosphatase (inorganic) 1 (Ppa1), mRNA._ILMN_215557	22.614
98	Mus musculus brix domain containing 2 (Bxdc2), mRNA._ILMN_216166	22.593
101	Mus musculus spermidine synthase (Srm), mRNA._ILMN_211754	21.963
102	Mus musculus coiled-coil-helix-coiled-coil-helix domain containing 1 (Chchd1), mRNA._ILMN_219114	21.926
103	Mus musculus selectin, platelet (p-selectin) ligand (Selplg), mRNA._ILMN_220694	-21.775
104	Mus musculus eukaryotic translation elongation factor 1 gamma (Eef1g), mRNA._ILMN_222483	-21.476
105	Mus musculus breast carcinoma amplified sequence 1 (Bcas1), mRNA._ILMN_195677	-21.425
107	Mus musculus high mobility group box 2 (Hmgb2), mRNA._ILMN_222466	-21.358
108	Mus musculus tubulin, alpha 1A (Tuba1a), mRNA._ILMN_255437	-20.888
109	Mus musculus translocase of inner mitochondrial membrane 8 homolog a1 (yeast) (Timm8a1), mRNA._ILMN_223570	20.86
110	Mus musculus scotin gene (Scotin), transcript variant 2, mRNA._ILMN_213368	20.757
113	Mus musculus ankyrin repeat domain 37 (Ankrd37), mRNA._ILMN_209448	20.366
114	PREDICTED: Mus musculus similar to ribosomal protein L37a (LOC100047998), mRNA._ILMN_215045	20.299
115	Mus musculus integrin beta 7 (Itgb7), mRNA._ILMN_216930	-20.298
116	Mus musculus ornithine decarboxylase, structural 1 (Odc1), mRNA._ILMN_219842	20.219
118	ILMN_216956	20.007

## Sheet: Modulated partially with Akti12
Rank_minus	Gene Definition_SEARCH KEY	J5_minus	Rank_plus	Gene Definition_SEARCH KEY	J5_plus
1	Mus musculus chemokine (C-C motif) ligand 4 (Ccl4), mRNA._ILMN_222651	191.346	3	Mus musculus chemokine (C-C motif) ligand 4 (Ccl4), mRNA._ILMN_222651	112.24
2	Mus musculus histone cluster 1, H2ao (Hist1h2ao), mRNA._ILMN_196731	-158.397	6	Mus musculus histone cluster 1, H2ao (Hist1h2ao), mRNA._ILMN_196731	-84.081
3	Mus musculus histone cluster 2, H2ac (Hist2h2ac), mRNA._ILMN_209747	-155.12	2	Mus musculus histone cluster 2, H2ac (Hist2h2ac), mRNA._ILMN_209747	-118.237
4	Mus musculus immediate early response 3 (Ier3), mRNA._ILMN_223302	138.023	48	Mus musculus immediate early response 3 (Ier3), mRNA._ILMN_223302	38.429
6	Mus musculus histone cluster 1, H2ak (Hist1h2ak), mRNA._ILMN_196730	-118.881	12	Mus musculus histone cluster 1, H2ak (Hist1h2ak), mRNA._ILMN_196730	-76.252
7	Mus musculus early growth response 1 (Egr1), mRNA._ILMN_215729	-115.758	7	Mus musculus early growth response 1 (Egr1), mRNA._ILMN_215729	-82.819
8	Mus musculus histone cluster 1, H2ad (Hist1h2ad), mRNA._ILMN_196727	-110.131	9	Mus musculus histone cluster 1, H2ad (Hist1h2ad), mRNA._ILMN_196727	-80.175
9	Mus musculus histone cluster 1, H2af (Hist1h2af), mRNA._ILMN_196733	-108.932	16	Mus musculus histone cluster 1, H2af (Hist1h2af), mRNA._ILMN_196733	-62.621
10	Mus musculus tryptophan hydroxylase 1 (Tph1), mRNA._ILMN_192171	107.179	5	Mus musculus tryptophan hydroxylase 1 (Tph1), mRNA._ILMN_192171	98.82
11	Mus musculus interleukin 3 (Il3), mRNA._ILMN_217008	100.313	98	Mus musculus interleukin 3 (Il3), mRNA._ILMN_217008	25.36
12	Mus musculus histone cluster 1, H2ah (Hist1h2ah), mRNA._ILMN_196729	-89.093	11	Mus musculus histone cluster 1, H2ah (Hist1h2ah), mRNA._ILMN_196729	-76.703
16	PREDICTED: Mus musculus similar to Ubc protein, transcript variant 1 (LOC100048105), mRNA._Ubc	-74.069	29	PREDICTED: Mus musculus similar to Ubc protein, transcript variant 1 (LOC100048105), mRNA._Ubc	-49.732
17	Mus musculus histone cluster 1, H2an (Hist1h2an), mRNA._ILMN_214020	-70.264	20	Mus musculus histone cluster 1, H2an (Hist1h2an), mRNA._ILMN_214020	-56.942
18	Mus musculus nuclear factor of kappa light polypeptide gene enhancer in B-cells inhibitor, alpha (Nfkbia), mRNA._ILMN_237073	69.226	47	Mus musculus nuclear factor of kappa light polypeptide gene enhancer in B-cells inhibitor, alpha (Nfkbia), mRNA._ILMN_237073	41.193
19	Mus musculus heterogeneous nuclear ribonucleoprotein A/B (Hnrnpab), transcript variant 1, mRNA._ILMN_211091	62.944	77	Mus musculus heterogeneous nuclear ribonucleoprotein A/B (Hnrnpab), transcript variant 1, mRNA._ILMN_211091	-30.309
20	Mus musculus histidine decarboxylase (Hdc), mRNA._ILMN_242858	61.449	1	Mus musculus histidine decarboxylase (Hdc), mRNA._ILMN_242858	200.415
22	Mus musculus ubiquitin pseudogene (LOC218963), non-coding RNA._ILMN_243795	-58.622	126	Mus musculus ubiquitin pseudogene (LOC218963), non-coding RNA._ILMN_243795	22.06
23	Mus musculus histone cluster 1, H1c (Hist1h1c), mRNA._ILMN_235246	-57.296	49	Mus musculus histone cluster 1, H1c (Hist1h1c), mRNA._ILMN_235246	-38.04
27	Mus musculus cytochrome b-245, alpha polypeptide (Cyba), mRNA._ILMN_221191	51.288	17	Mus musculus cytochrome b-245, alpha polypeptide (Cyba), mRNA._ILMN_221191	61.843
29	Mus musculus family with sequence similarity 102, member A (Fam102a), mRNA._ILMN_217458	-48.29	58	Mus musculus family with sequence similarity 102, member A (Fam102a), mRNA._ILMN_217458	-35.225
30	Mus musculus tumor necrosis factor receptor superfamily, member 18 (Tnfrsf18), transcript variant 1, mRNA._ILMN_184539	45.807	114	Mus musculus tumor necrosis factor receptor superfamily, member 18 (Tnfrsf18), transcript variant 1, mRNA._ILMN_184539	23.482
31	PREDICTED: Mus musculus similar to QM protein (LOC100043391), mRNA._ILMN_221794	44.923	25	PREDICTED: Mus musculus similar to QM protein (LOC100043391), mRNA._ILMN_221794	52.848
33	Mus musculus nucleoplasmin 3, pseudogene 1 (Npm3-ps1), non-coding RNA._ILMN_255379	43.72	60	Mus musculus nucleoplasmin 3, pseudogene 1 (Npm3-ps1), non-coding RNA._ILMN_255379	-34.487
35	Mus musculus chemokine (C-C motif) ligand 3 (Ccl3), mRNA._ILMN_222008	43.278	18	Mus musculus chemokine (C-C motif) ligand 3 (Ccl3), mRNA._ILMN_222008	60.29
38	Mus musculus annexin A2 (Anxa2), mRNA._ILMN_215245	-41.81	41	Mus musculus annexin A2 (Anxa2), mRNA._ILMN_215245	-42.965
39	Mus musculus lysosomal-associated protein transmembrane 5 (Laptm5), mRNA._ILMN_212522	-40.562	78	Mus musculus lysosomal-associated protein transmembrane 5 (Laptm5), mRNA._ILMN_212522	30.007
45	Mus musculus ribosomal protein S27-like (Rps27l), mRNA._ILMN_212235	35.919	79	Mus musculus ribosomal protein S27-like (Rps27l), mRNA._ILMN_212235	-29.962
49	Mus musculus coronin, actin binding protein 1A (Coro1a), mRNA._ILMN_219885	-34.389	87	Mus musculus coronin, actin binding protein 1A (Coro1a), mRNA._ILMN_219885	-28.134
51	Mus musculus thymosin, beta 4, X chromosome (Tmsb4x), mRNA._ILMN_196070	33.86	13	Mus musculus thymosin, beta 4, X chromosome (Tmsb4x), mRNA._ILMN_196070	-72.413
55	Mus musculus tubulin, beta 2c (Tubb2c), mRNA._ILMN_218928	-31.85	36	Mus musculus tubulin, beta 2c (Tubb2c), mRNA._ILMN_218928	-45.667
57	Mus musculus eukaryotic translation initiation factor 5A (Eif5a), mRNA._ILMN_217074	30.311	153	Mus musculus eukaryotic translation initiation factor 5A (Eif5a), mRNA._ILMN_217074	-20.179
59	Mus musculus Jun-B oncogene (Junb), mRNA._ILMN_221987	29.769	120	Mus musculus Jun-B oncogene (Junb), mRNA._ILMN_221987	22.516
61	Mus musculus RAB geranylgeranyl transferase, b subunit (Rabggtb), mRNA._ILMN_208817	29.145	83	Mus musculus RAB geranylgeranyl transferase, b subunit (Rabggtb), mRNA._ILMN_208817	29.094
63	Mus musculus WW domain binding protein 2 (Wbp2), mRNA._ILMN_185794	-28.687	117	Mus musculus WW domain binding protein 2 (Wbp2), mRNA._ILMN_185794	22.876
66	Mus musculus ribosomal protein S12 (Rps12), mRNA._ILMN_201571	27.963	86	Mus musculus ribosomal protein S12 (Rps12), mRNA._ILMN_201571	28.178
68	Mus musculus ribosomal protein S14 (Rps14), mRNA._ILMN_219718	27.651	149	Mus musculus ribosomal protein S14 (Rps14), mRNA._ILMN_219718	20.366
69	Mus musculus non-metastatic cells 1, protein (NM23A) expressed in (Nme1), mRNA._ILMN_209549	27.335	26	Mus musculus non-metastatic cells 1, protein (NM23A) expressed in (Nme1), mRNA._ILMN_209549	-51.109
74	Mus musculus RIKEN cDNA 1110020P15 gene (1110020P15Rik), mRNA._ILMN_213371	25.953	75	Mus musculus RIKEN cDNA 1110020P15 gene (1110020P15Rik), mRNA._ILMN_213371	-30.696
76	Mus musculus nucleophosmin 1 (Npm1), mRNA._ILMN_252426	25.774	52	Mus musculus nucleophosmin 1 (Npm1), mRNA._ILMN_252426	37.6
77	Mus musculus RIKEN cDNA 2310016C08 gene (2310016C08Rik), mRNA._ILMN_222570	25.761	43	Mus musculus RIKEN cDNA 2310016C08 gene (2310016C08Rik), mRNA._ILMN_222570	41.939
78	Mus musculus Tnf receptor-associated factor 1 (Traf1), mRNA._ILMN_188588	25.677	148	Mus musculus Tnf receptor-associated factor 1 (Traf1), mRNA._ILMN_188588	20.398
86	Mus musculus basic leucine zipper transcription factor, ATF-like (Batf), mRNA._ILMN_223283	24.261	155	Mus musculus basic leucine zipper transcription factor, ATF-like (Batf), mRNA._ILMN_223283	20.037
87	Mus musculus replication protein A1 (Rpa1), mRNA._ILMN_222519	-23.955	134	Mus musculus replication protein A1 (Rpa1), mRNA._ILMN_222519	-21.293
89	Mus musculus dynein light chain LC8-type 1 (Dynll1), mRNA._ILMN_233335	23.875	90	Mus musculus dynein light chain LC8-type 1 (Dynll1), mRNA._ILMN_233335	-27.834
99	Mus musculus cytotoxic T-lymphocyte-associated protein 4 (Ctla4), mRNA._ILMN_212932	22.45	24	Mus musculus cytotoxic T-lymphocyte-associated protein 4 (Ctla4), mRNA._ILMN_212932	53.103
100	Mus musculus heat shock protein 90kDa alpha (cytosolic), class B member 1 (Hsp90ab1), mRNA._ILMN_216468	22.287	145	Mus musculus heat shock protein 90kDa alpha (cytosolic), class B member 1 (Hsp90ab1), mRNA._ILMN_216468	-20.606
106	Mus musculus coactosin-like 1 (Dictyostelium) (Cotl1), mRNA._ILMN_219070	-21.361	142	Mus musculus coactosin-like 1 (Dictyostelium) (Cotl1), mRNA._ILMN_219070	-20.721
111	Mus musculus CD3 antigen, epsilon polypeptide (Cd3e), mRNA._ILMN_256245	-20.667	139	Mus musculus CD3 antigen, epsilon polypeptide (Cd3e), mRNA._ILMN_256245	-20.972
112	Mus musculus RIKEN cDNA 0910001L09 gene (0910001L09Rik), mRNA._ILMN_212025	-20.474	105	Mus musculus RIKEN cDNA 0910001L09 gene (0910001L09Rik), mRNA._ILMN_212025	-24.613
117	ILMN_211746	-20.108	10	ILMN_211746	-78.482

## Sheet: Modulated only with Akti12
Rank_plus	Gene Definition_SEARCH KEY	J5_plus
4	Mus musculus B-cell translocation gene 1, anti-proliferative (Btg1), mRNA._ILMN_212740	102.242
8	Mus musculus tubulin, alpha 1B (Tuba1b), mRNA._ILMN_243304	-81.325
14	Mus musculus sequestosome 1 (Sqstm1), mRNA._ILMN_219577	71.002
15	Mus musculus glycyl-tRNA synthetase (Gars), mRNA._ILMN_217019	65.925
19	Mus musculus homocysteine-inducible, endoplasmic reticulum stress-inducible, ubiquitin-like domain member 1 (Herpud1), mRNA._ILMN_210351	59.099
21	Mus musculus ribosomal protein S6 (Rps6), mRNA._ILMN_201538	56.781
22	Mus musculus ribosomal protein S4, X-linked (Rps4x), mRNA._ILMN_233225	56.447
23	Mus musculus RIKEN cDNA 1500012F01 gene (1500012F01Rik), mRNA._ILMN_259540	54.959
27	Mus musculus enolase 1, alpha non-neuron (Eno1), mRNA._ILMN_228029	-50.345
28	Mus musculus predicted gene, EG622339 (EG622339), mRNA._ILMN_232532	-50.287
30	Mus musculus DNA-damage-inducible transcript 4 (Ddit4), mRNA._ILMN_221373	49.391
31	Mus musculus predicted gene, EG668668 (EG668668), mRNA._ILMN_247763	47.921
32	Mus musculus CCAAT/enhancer binding protein (C/EBP), beta (Cebpb), mRNA._ILMN_222901	47.093
33	Mus musculus keratinocyte associated protein 2 (Krtcap2), mRNA._ILMN_210448	46.923
34	Mus musculus ribosomal protein L12 (Rpl12), mRNA._ILMN_232095	46.31
35	Mus musculus transmembrane protein 66 (Tmem66), mRNA._ILMN_222214	45.718
37	Mus musculus ribosomal protein S26 (Rps26), mRNA._ILMN_234107	45.031
38	PREDICTED: Mus musculus similar to myocardial vascular inhibition factor (LOC100047353), mRNA._ILMN_212740	44.895
39	Mus musculus ATP synthase, H+ transporting, mitochondrial F0 complex, subunit c (subunit 9), isoform 3 (Atp5g3), nuclear gene encoding mitochondrial protein, mRNA._ILMN_218137	-44.84
40	Mus musculus ELOVL family member 5, elongation of long chain fatty acids (yeast) (Elovl5), mRNA._ILMN_214859	44.235
42	ILMN_214267	42.444
44	Mus musculus eukaryotic translation initiation factor 4E binding protein 1 (Eif4ebp1), mRNA._ILMN_213051	41.547
45	Mus musculus X-box binding protein 1 (Xbp1), mRNA._ILMN_185934	41.515
46	PREDICTED: Mus musculus similar to fau (LOC100048445), mRNA._ILMN_215809	41.424
50	PREDICTED: Mus musculus similar to solute carrier family 7 (cationic amino acid transporter, y+ system), member 5 (LOC100047619), misc RNA._ILMN_219663	37.986
51	PREDICTED: Mus musculus similar to heat shock protein 8 (LOC666904), mRNA._ILMN_188181	-37.692
53	Mus musculus N-myc downstream regulated gene 1 (Ndrg1), mRNA._ILMN_223174	37.152
54	PREDICTED: Mus musculus similar to ribosomal protein S27 (metallopanstimulin 1) (LOC100048187), mRNA._ILMN_216254	36.711
55	Mus musculus GTP binding protein 2 (Gtpbp2), mRNA._ILMN_209882	36.394
56	Mus musculus NADH dehydrogenase (ubiquinone) 1 alpha subcomplex, 4 (Ndufa4), mRNA._ILMN_215988	-36.068
57	Mus musculus CD3 antigen, gamma polypeptide (Cd3g), mRNA._ILMN_220494	-36.057
59	Mus musculus glutamate receptor, ionotropic, N-methyl D-aspartate-associated protein 1 (glutamate binding) (Grina), mRNA._ILMN_208669	34.994
61	PREDICTED: Mus musculus similar to ribosomal protein L23a (LOC100039571), mRNA._ILMN_211476	34.129
62	Mus musculus pyruvate kinase, muscle (Pkm2), mRNA. XM_979725 XM_979753 XM_979779 XM_979805 XM_979833 XM_979863 XM_979890 XM_979922 XM_979949_ILMN_222874	-33.967
63	Mus musculus ribosomal protein S3 (Rps3), mRNA._ILMN_209260	33.798
64	PREDICTED: Mus musculus similar to Glyceraldehyde-3-phosphate dehydrogenase (GAPDH), transcript variant 4 (LOC100042427), mRNA._Gapd	-33.557
65	Mus musculus proteasome maturation protein (Pomp), mRNA._ILMN_212345	-33.168
66	Mus musculus proteasome (prosome, macropain) subunit, alpha type 2 (Psma2), mRNA._ILMN_213832	-33.018
67	Mus musculus interleukin 4 (Il4), mRNA._ILMN_218517	32.635
68	Mus musculus ribosomal protein S16 (Rps16), mRNA._ILMN_218148	32.454
69	ILMN_199381	32.115
70	PREDICTED: Mus musculus similar to NFIL3/E4BP4 transcription factor (LOC100046232), mRNA._ILMN_209434	31.99
71	Mus musculus small nuclear ribonucleoprotein D2 (Snrpd2), mRNA._ILMN_211111	-31.927
72	Mus musculus ATP synthase, H+ transporting mitochondrial F1 complex, beta subunit (Atp5b), nuclear gene encoding mitochondrial protein, mRNA._ILMN_209761	-31.68
73	Mus musculus alanyl-tRNA synthetase (Aars), mRNA._ILMN_212839	31.328
74	ILMN_191105	-30.723
76	Mus musculus asparagine synthetase (Asns), mRNA._ILMN_213406	30.517
80	ILMN_212844	-29.403
81	Mus musculus special AT-rich sequence binding protein 1 (Satb1), mRNA._ILMN_186650	29.373
82	Mus musculus ATP synthase, H+ transporting, mitochondrial F0 complex, subunit f, isoform 2 (Atp5j2), nuclear gene encoding mitochondrial protein, mRNA._ILMN_222082	-29.27
84	Mus musculus Parkinson disease (autosomal recessive, early onset) 7 (Park7), mRNA._ILMN_220930	-28.575
85	Mus musculus activating transcription factor 4 (Atf4), mRNA._ILMN_213953	28.273
88	Mus musculus ribosomal protein S9 (Rps9), mRNA._3010033P07Rik	27.976
89	Mus musculus profilin 1 (Pfn1), mRNA._ILMN_216611	-27.853
91	Mus musculus chloride intracellular channel 4 (mitochondrial) (Clic4), nuclear gene encoding mitochondrial protein, mRNA._ILMN_209766	27.78
92	Mus musculus H2A histone family, member Z (H2afz), mRNA._ILMN_222997	-27.285
93	Mus musculus enhancer of rudimentary homolog (Drosophila) (Erh), mRNA._ILMN_212781	-27.125
94	Mus musculus thymosin, beta 10 (Tmsb10), mRNA._ILMN_243396	-26.241
95	Mus musculus glutathione peroxidase 1 (Gpx1), mRNA._ILMN_218864	-25.598
96	Mus musculus lectin, galactose binding, soluble 3 (Lgals3), mRNA._ILMN_222956	25.508
97	PREDICTED: Mus musculus similar to putative oral cancer suppressor (LOC100047490), mRNA._ILMN_221509	-25.462
99	Mus musculus small nuclear ribonucleoprotein D1 (Snrpd1), mRNA._ILMN_210878	-25.295
100	Mus musculus RIKEN cDNA 2900010M23 gene (2900010M23Rik), mRNA._ILMN_212351	-25.283
101	PREDICTED: Mus musculus similar to ribosomal protein L35a (LOC100039532), mRNA._ILMN_209459	25.261
102	Mus musculus eukaryotic translation initiation factor 3, subunit F (Eif3f), mRNA._ILMN_250177	25.191
103	Mus musculus glycoprotein (transmembrane) nmb (Gpnmb), mRNA._ILMN_211323	25.077
104	Mus musculus glutamate oxaloacetate transaminase 2, mitochondrial (Got2), nuclear gene encoding mitochondrial protein, mRNA._ILMN_193347	-24.731
106	Mus musculus cytokine inducible SH2-containing protein (Cish), mRNA._ILMN_220158	24.482
107	Mus musculus ribosomal protein S19 (Rps19), mRNA._ILMN_236087	24.433
108	PREDICTED: Mus musculus similar to human protein homologous to DROER protein (LOC100042777), mRNA._ILMN_212781	-24.166
109	ILMN_218796	24.148
110	Mus musculus DNA segment, Chr 3, University of California at Los Angeles 1 (D3Ucla1), mRNA._ILMN_220728	24.119
111	Mus musculus ferritin heavy chain 1 (Fth1), mRNA._ILMN_222089	23.776
112	Mus musculus heat shock protein 9 (Hspa9), mRNA._ILMN_212744	23.685
113	Mus musculus ChaC, cation transport regulator-like 1 (E. coli) (Chac1), mRNA._ILMN_211596	23.496
115	Mus musculus natural killer cell group 7 sequence (Nkg7), mRNA._ILMN_218547	-23.416
116	Mus musculus reproductive homeobox 5 (Rhox5), mRNA._ILMN_223351	-23.069
118	Mus musculus predicted gene, EG625054 (EG625054), non-coding RNA._ILMN_234629	22.845
119	Mus musculus interferon induced transmembrane protein 2 (Ifitm2), mRNA._ILMN_196780	-22.775
121	Mus musculus small nuclear ribonucleoprotein D3 (Snrpd3), mRNA._ILMN_221204	-22.501
122	Mus musculus ribosomal protein S15 (Rps15), mRNA._ILMN_216477	22.226
123	PREDICTED: Mus musculus similar to ribosomal protein S9 (LOC546015), misc RNA._3010033P07Rik	22.214
124	ILMN_188570	22.109
125	Mus musculus sin3 associated polypeptide (Sap30), mRNA._ILMN_218374	22.077
127	Mus musculus proteasome (prosome, macropain) subunit, beta type 4 (Psmb4), mRNA._ILMN_216440	-22.04
128	Mus musculus glyceraldehyde-3-phosphate dehydrogenase (Gapdh), mRNA._Gapd	-21.841
129	Mus musculus cytochrome c oxidase, subunit Va (Cox5a), nuclear gene encoding mitochondrial protein, mRNA._ILMN_217404	-21.48
130	Mus musculus lactate dehydrogenase A (Ldha), mRNA._ILMN_210192	-21.474
131	Mus musculus c-src tyrosine kinase (Csk), mRNA._ILMN_211074	-21.462
132	PREDICTED: Mus musculus similar to Hmgcs1 protein, transcript variant 1 (LOC100040592), mRNA._ILMN_215052	21.367
133	Mus musculus TSC22 domain family, member 3 (Tsc22d3), transcript variant 1, mRNA._ILMN_257708	21.326
135	Mus musculus RAN GTPase activating protein 1 (Rangap1), mRNA._ILMN_258002	-21.205
136	Mus musculus proteasome (prosome, macropain) subunit, alpha type 4 (Psma4), mRNA._ILMN_214167	-21.04
137	Mus musculus predicted gene, 100041294 (100041294), mRNA._ILMN_242952	21
138	PREDICTED: Mus musculus similar to ribosomal protein S20 (LOC675813), misc RNA._ILMN_191779	-20.989
140	Mus musculus propionyl-Coenzyme A carboxylase, alpha polypeptide (Pcca), mRNA._ILMN_216755	20.892
141	PREDICTED: Mus musculus similar to RNA polymerase II transcription factor SIII p18 subunit (LOC665250), misc RNA._ILMN_215362	-20.853
143	Mus musculus nuclear factor, erythroid derived 2,-like 1 (Nfe2l1), mRNA._ILMN_216415	20.707
144	Mus musculus THO complex 4 (Thoc4), mRNA._ILMN_211571	-20.622
146	Mus musculus ribosomal protein S7 (Rps7), mRNA._ILMN_201535	20.573
147	Mus musculus signal sequence receptor, delta (Ssr4), mRNA._ILMN_216855	20.571
150	Mus musculus hematological and neurological expressed sequence 1 (Hn1), mRNA._ILMN_223034	-20.324
151	Mus musculus ATP synthase, H+ transporting, mitochondrial F1 complex, gamma polypeptide 1 (Atp5c1), mRNA._ILMN_187258	-20.244
152	Mus musculus histidine triad nucleotide binding protein 1 (Hint1), mRNA._ILMN_220551	-20.203
154	Mus musculus tribbles homolog 3 (Drosophila) (Trib3), mRNA._ILMN_184853	20.102
